# Supplementary material for: Invariant patterns of clonal succession determine specific clinical features of myelodysplastic syndromes
Source: Nat Commun. 2019 Nov 26;10:5386. doi: 10.1038/s41467-019-13001-y (PMC6879617; doi:10.1038/s41467-019-13001-y)
Supplement: Supplementary file 3 — Supplementary Data 1 [file 41467_2019_13001_MOESM3_ESM.xlsx]

## Sheet: SuppData1_AssociationMutations
#	Event 1	Event 2	Co-occurence	Event1 occurence	Event2 occcurence	No events	Odds Ratio	P value	Q value
1	Complex	del(5)	132	59	156	1416	20.3077	1.3674e-70	5.94819e-68
2	Complex	del(7q)	102	86	82	1490	21.5513	1.15515e-61	2.51245e-59
3	Complex	TP53	85	106	38	1534	32.3709	1.02379e-60	1.48449e-58
4	del(5)	TP53	91	197	32	1443	20.8301	1.85785e-50	2.02041e-48
5	Complex	del(17p)	44	143	10	1562	48.0615	1.05458e-35	9.17482e-34
6	del(7q)	TP53	58	128	63	1513	10.8822	3.50564e-28	2.54159e-26
7	ASXL1	STAG2	80	268	63	1398	6.62402	1.04855e-24	6.51596e-23
8	ASXL1	RUNX1	92	256	88	1373	5.60707	1.22046e-24	6.63628e-23
9	del(5)	del(7q)	83	202	101	1374	5.58975	3.14865e-23	1.52185e-21
10	del(17p)	TP53	30	24	91	1614	22.1703	1.33675e-22	5.81484e-21
11	Complex	del(12)	29	162	9	1563	31.0885	9.50447e-22	3.75859e-20
12	SF3B1	SRSF2	9	415	241	1144	0.102945	5.58823e-20	2.02573e-18
13	RUNX1	STAG2	52	128	91	1538	6.86607	1.56426e-19	5.23427e-18
14	del(5)	del(17p)	38	246	16	1459	14.0859	1.71095e-19	5.31617e-18
15	ASXL1	EZH2	59	289	47	1414	6.14194	5.68548e-18	1.64879e-16
16	del(5)	SRSF2	3	285	240	1235	0.0541667	2.78287e-16	7.56594e-15
17	Complex	SF3B1	6	185	408	1164	0.0925278	3.90846e-16	1.0001e-14
18	ASXL1	SRSF2	99	249	151	1310	3.44929	4.35409e-16	1.05224e-14
19	del(7q)	del(17p)	29	154	25	1551	11.6829	6.68332e-16	1.53013e-14
20	del(7q)	SF3B1	6	180	409	1167	0.09511	1.74218e-15	3.78923e-14
21	RUNX1	SRSF2	64	116	186	1443	4.28031	3.41928e-15	7.08279e-14
22	del(5)	ASXL1	14	274	325	1150	0.180797	5.1848e-14	1.02518e-12
23	EZH2	RUNX1	38	68	142	1561	6.14312	5.78028e-14	1.09323e-12
24	del(5)	TET2	30	258	440	1035	0.27352	2.65896e-13	4.81936e-12
25	Complex	del(20)	36	151	59	1512	6.10978	3.45684e-13	6.0149e-12
26	del(12)	del(7q)	22	16	164	1560	13.0793	5.03121e-13	8.4176e-12
27	ASXL1	SF3B1	34	314	390	1071	0.297354	9.70812e-13	1.56409e-11
28	IDH2	SRSF2	34	38	216	1521	6.30044	2.48828e-12	3.86571e-11
29	SRSF2	TET2	113	137	367	1192	2.67897	5.67406e-12	8.51108e-11
30	SF3B1	U2AF1	4	420	134	1251	0.0889126	8.00204e-12	1.1603e-10
31	TET2	ZRSR2	64	416	53	1276	3.70392	3.1034e-11	4.35478e-10
32	BCOR	RUNX1	31	61	149	1568	5.348	1.1303e-10	1.5365e-09
33	Complex	trisomy 8	40	147	98	1473	4.08996	2.87751e-10	3.79308e-09
34	Complex	del(4q)	24	163	33	1539	6.8667	3.54536e-10	4.53598e-09
35	del(5)	del(12)	23	265	15	1460	8.4478	5.40636e-10	6.71933e-09
36	EZH2	TET2	57	49	423	1280	3.52005	9.98521e-10	1.20655e-08
37	SRSF2	STAG2	47	203	96	1463	3.52838	1.0531e-09	1.23811e-08
38	ASXL1	U2AF1	56	292	82	1379	3.22519	1.49762e-09	1.71438e-08
39	del(5)	STAG2	2	286	136	1339	0.0688503	5.41832e-09	6.04352e-08
40	del(12)	TP53	15	23	111	1660	9.75323	7.64579e-09	8.3148e-08
41	del(5)	SF3B1	32	256	382	1093	0.357657	1.32392e-08	1.40465e-07
42	ASXL1	CBL	38	310	46	1415	3.77069	3.21734e-08	3.33224e-07
43	ASXL1	TP53	4	344	122	1339	0.127621	6.0296e-08	6.09971e-07
44	Complex	TET2	22	169	448	1124	0.326606	9.38152e-08	9.27492e-07
45	del(4q)	TET2	34	23	436	1266	4.29238	1.19624e-07	1.15637e-06
46	IDH2	STAG2	20	52	123	1614	5.0469	2.23367e-07	2.11227e-06
47	SRSF2	U2AF1	2	248	136	1423	0.0843809	2.5985e-07	2.405e-06
48	del(7q)	SRSF2	6	180	237	1339	0.188326	8.02394e-07	7.1788e-06
49	BCOR	ETV6	13	79	39	1678	7.08017	8.08646e-07	7.1788e-06
50	IDH2	TET2	3	69	477	1260	0.114848	8.48027e-07	7.37783e-06
51	BCOR	STAG2	22	70	121	1596	4.14545	9.36797e-07	7.99033e-06
52	del(5)	RUNX1	8	280	164	1311	0.228397	1.28567e-06	1.07551e-05
53	del(20)	TET2	7	88	466	1213	0.207057	2.00771e-06	1.64784e-05
54	BCOR	NRAS	15	77	60	1657	5.37987	2.36166e-06	1.90244e-05
55	del(4q)	TP53	15	42	106	1596	5.37736	2.90463e-06	2.2973e-05
56	JAK2	SF3B1	37	42	387	1343	3.05716	3.83026e-06	2.97529e-05
57	DNMT3A	SF3B1	75	128	349	1257	2.11038	4.02563e-06	3.07219e-05
58	PHF6	U2AF1	14	33	124	1638	5.60411	4.52267e-06	3.392e-05
59	NRAS	SF3B1	3	72	421	1313	0.129949	4.90335e-06	3.61518e-05
60	Complex	SRSF2	8	183	235	1337	0.248715	6.88588e-06	4.99226e-05
61	DNMT3A	SRSF2	9	194	241	1365	0.262758	7.16726e-06	5.11108e-05
62	ASXL1	IDH2	30	318	42	1419	3.18733	9.11511e-06	6.39528e-05
63	NRAS	STAG2	18	57	125	1609	4.06484	9.69175e-06	6.69193e-05
64	CBL	TET2	41	43	439	1286	2.79313	1.06437e-05	7.23438e-05
65	del(12)	del(17p)	8	30	46	1675	9.71014	1.11719e-05	7.47661e-05
66	IDH1	PHF6	8	39	39	1723	9.06246	1.64871e-05	0.000108665
67	ETV6	U2AF1	14	38	124	1633	4.85187	1.6749e-05	0.000108743
68	ASXL1	NRAS	30	318	45	1416	2.96855	1.83684e-05	0.000117504
69	trisomy 8	ASXL1	47	91	296	1340	2.33813	2.45174e-05	0.000154566
70	CBL	SRSF2	26	58	224	1501	3.00385	2.85493e-05	0.000177414
71	trisomy 8	STAG2	25	113	114	1522	2.95373	3.76104e-05	0.00023043
72	SF3B1	TP53	12	412	114	1271	0.324732	4.63771e-05	0.000280195
73	BCOR	DNMT3A	24	68	179	1538	3.03253	4.73876e-05	0.000282378
74	del(7q)	TET2	27	159	443	1133	0.434303	4.82699e-05	0.000283748
75	del(12)	SF3B1	0	38	424	1347	0.041225	5.34096e-05	0.000306464
76	SF3B1	STAG2	15	409	128	1257	0.360158	5.35431e-05	0.000306464
77	trisomy 8	EZH2	20	118	82	1554	3.21207	5.79794e-05	0.000327546
78	SRSF2	TP53	4	246	122	1437	0.191523	7.57767e-05	0.000422601
79	ASXL1	ETV6	22	326	30	1431	3.21902	0.000100451	0.000553118
80	BCOR	U2AF1	18	74	120	1597	3.23716	0.000113422	0.000616735
81	del(17p)	TET2	3	51	467	1238	0.155939	0.000117547	0.000631272
82	del(5)	del(4q)	21	263	36	1439	3.1917	0.000131222	0.000691392
83	EZH2	STAG2	20	86	123	1580	2.98733	0.000131921	0.000691392
84	Complex	ASXL1	18	173	321	1251	0.405489	0.000134397	0.000695984
85	TET2	TP53	16	464	110	1219	0.382132	0.000145012	0.000742122
86	ASXL1	TET2	121	227	359	1102	1.63624	0.000150675	0.000762137
87	del(20)	SF3B1	8	87	407	1272	0.287385	0.000155264	0.000776318
88	trisomy 8	del(17p)	13	125	41	1579	4.00527	0.000164196	0.000811651
89	del(20)	del(7q)	22	73	161	1502	2.81154	0.000180719	0.000883289
90	del(20)	U2AF1	18	77	118	1561	3.09245	0.000185524	0.000896698
91	NRAS	RUNX1	18	57	162	1572	3.06433	0.000231869	0.00110839
92	del(4q)	del(17p)	8	49	46	1656	5.87755	0.000240175	0.00113561
93	del(5)	NRAS	2	286	72	1403	0.136267	0.000306965	0.00142424
94	IDH2	SF3B1	5	67	419	1318	0.234745	0.000307768	0.00142424
95	trisomy 8	SF3B1	16	122	399	1237	0.40659	0.000348595	0.0015962
96	IDH2	RUNX1	17	55	163	1574	2.98472	0.000430217	0.00194942
97	del(7q)	del(4q)	15	168	42	1534	3.26105	0.000438659	0.00196718
98	RUNX1	SF3B1	24	156	400	1229	0.472692	0.000558191	0.00247768
99	CBL	KRAS	8	76	35	1690	5.08271	0.000592655	0.00260409
100	del(7q)	RUNX1	6	180	166	1410	0.283133	0.000604737	0.00263061
101	KRAS	TET2	22	21	458	1308	2.99189	0.000633671	0.00272918
102	del(5)	U2AF1	9	279	127	1348	0.342393	0.000670248	0.00285841
103	Complex	STAG2	4	187	134	1438	0.229547	0.000843104	0.00356068
104	EZH2	NRAS	12	94	63	1640	3.3232	0.00101317	0.00420004
105	IDH1	SRSF2	15	32	235	1527	3.04588	0.0010138	0.00420004
106	KRAS	NRAS	7	36	68	1698	4.85539	0.00153925	0.00631673
107	KRAS	SF3B1	2	41	422	1344	0.155358	0.00157499	0.00640301
108	trisomy 8	RUNX1	25	113	150	1486	2.19174	0.00162653	0.0065513
109	ASXL1	DNMT3A	23	325	180	1281	0.503641	0.00176637	0.00704928
110	IDH1	NPM1	6	41	49	1713	5.11598	0.00245603	0.00971248
